# Supplementary material for: An Extensively Hydrolyzed Formula Supplemented with Two Human Milk Oligosaccharides Modifies the Fecal Microbiome and Metabolome in Infants with Cow’s Milk Protein Allergy
Source: Int J Mol Sci. 2023 Jul 13;24(14):11422. doi: 10.3390/ijms241411422 (PMC10379726; doi:10.3390/ijms241411422)
Supplement: Supplementary file 1 [file ijms-24-11422-s001.zip]

Archive with 2 entries (2 files):
- 120723_CinnamonPaper_Supplementary_Figures_Tables_Methods_updated.pdf
- supplementary Tables_12.07.xlsx
